# Supplementary material for: Exploring 2-Tetradecanoylimino-3-aryl-4-methyl-1,3-thiazolines Derivatives as Alkaline Phosphatase Inhibitors: Biochemical Evaluation and Computational Analysis
Source: Molecules. 2022 Oct 10;27(19):6766. doi: 10.3390/molecules27196766 (PMC9572939; doi:10.3390/molecules27196766)
Supplement: Supplementary file 1 [file molecules-27-06766-s001.zip]

Archive with 1 entries (1 files):
- molecules-1916221-supplementary.pdf
